# Supplementary material for: Cardiothoracic Imaging for Outcome Prediction in Chronic Thromboembolic Pulmonary Hypertension after Pulmonary Endarterectomy or Balloon Pulmonary Angioplasty: A Scoping Review
Source: J Clin Med. 2024 Aug 26;13(17):5045. doi: 10.3390/jcm13175045 (PMC11395896; doi:10.3390/jcm13175045)
Supplement: Supplementary file 1 [file jcm-13-05045-s001.zip]

Archive with 1 entries (1 files):
- jcm-3148094-supplementary.pdf
